# Supplementary material for: Genome-wide annotation and expression analysis of WRKY and bHLH transcriptional factor families reveal their involvement under cadmium stress in tomato (Solanum lycopersicum L.)
Source: Front Plant Sci. 2023 Jan 25;14:1100895. doi: 10.3389/fpls.2023.1100895 (PMC9905835; doi:10.3389/fpls.2023.1100895)
Supplement: Supplementary Figure 1 — The most conserved common motifs of SlWRKY TFs family were identified by MEME database with the complete amino acids sequences. The aqua-blue colored motif signifies the WRKY motif. [file DataSheet_1.zip]

Archive with 8 entries (7 files):
- Supplementary/
- Supplementary/Figure S1.html
- Supplementary/Figure S2.html
- Supplementary/Figure S3.pdf
- Supplementary/Figure S4.pdf
- Supplementary/Table S1.xlsx
- Supplementary/Table S2.docx
- Supplementary/Table S3.docx
