# Supplementary material for: Genome-wide annotation and expression analysis of WRKY and bHLH transcriptional factor families reveal their involvement under cadmium stress in tomato (Solanum lycopersicum L.)
Source: Front Plant Sci. 2023 Jan 25;14:1100895. doi: 10.3389/fpls.2023.1100895 (PMC9905835; doi:10.3389/fpls.2023.1100895)
Supplement: Supplementary Figure 1 — The most conserved common motifs of SlWRKY TFs family were identified by MEME database with the complete amino acids sequences. The aqua-blue colored motif signifies the WRKY motif. [file DataSheet_1.zip › Supplementary/Table S1.xlsx]

## Sheet: SlWRKY
S.No	Accession ID	Gene Symbol	Chromosome No	Nucleotide length (bp)	Predicted protein length (aa)	Predicted molecular weight (Da)	Predicted pI	Sub-Cellular Location	Exon Number
1	Solyc01g058540	SlWRKY47	1	1534	325	35485.8	4.74	Nuclear and Mitochondrial	3
2	Solyc01g079260	SlWRKY23	1	2457	321	36115.2	6.31	Nuclear and Mitochondrial	3
3	Solyc01g079360	SlWRKY37	1	1666	241	26883.8	5.03	Nuclear and Mitochondrial	3
4	Solyc01g089960	SlWRKY12	1	5575	237	26289.8	8.46	Nuclear and Mitochondrial	4
5	Solyc01g095100	SlWRKY22	1	1594	356	39035.9	5.73	Nuclear and Mitochondrial	3
6	Solyc01g095630	SlWRKY41	1	2313	337	37727.5	5.55	Nuclear and Mitochondrial	3
7	Solyc01g104550	SlWRKY9	1	2398	476	52984.4	6.09	Nuclear and Mitochondrial	5
8	Solyc02g021680	SlWRKY35	2	3001	382	42634.8	5.37	Nuclear and Mitochondrial	3
9	Solyc02g032950	SlWRKY16	2	2031	499	55560.5	8.17	Nuclear and Mitochondrial	5
10	Solyc02g067430	SlWRKY72	2	2186	441	48396.9	6.99	Nuclear and Mitochondrial	3
11	Solyc02g071130	SlWRKY71	2	1605	318	36338.4	6.52	Nuclear and Mitochondrial	3
12	Solyc02g072190	SlWRKY79	2	1767	309	34384.1	6.04	Nuclear and Mitochondrial	3
13	Solyc02g080890	SlWRKY6	2	2556	551	59663.7	7.25	Nuclear and Mitochondrial	6
14	Solyc02g088340	SlWRKY3	2	2753	461	50948.5	6.2	Nuclear and Mitochondrial	4
15	Solyc02g093050	SlWRKY8	2	1913	327	36205	9.65	Nuclear and Mitochondrial	3
16	Solyc02g094270	SlWRKY38	2	2475	132	15467.6	9.51	Nuclear and Mitochondrial	2
17	Solyc03g007380	SlWRKY52	3	1226	354	40062.8	6.09	Nuclear and Mitochondrial	3
18	Solyc03g007640	SlWRKY68	3	1260	360	41902.1	6.97	Nuclear and Mitochondrial	3
19	Solyc03g082750	SlWRKY27	3	537	179	20734.8	9.64	Nuclear and Mitochondrial	1
20	Solyc03g082810	SlWRKY26	3	660	220	25054.7	6.55	Nuclear and Mitochondrial	1
21	Solyc03g095770	SlWRKY80	3	2175	274	31533.2	6.02	Nuclear and Mitochondrial	3
22	Solyc03g104810	SlWRKY5	3	5565	487	53900.3	6.83	Nuclear and Mitochondrial	4
23	Solyc03g113120	SlWRKY73	3	4181	525	58168.3	6.61	Nuclear and Mitochondrial	5
24	Solyc03g116890	SlWRKY39	3	2430	351	39182.5	8.73	Nuclear and Mitochondrial	5
25	Solyc04g050210	SlWRKY69	4	1328	367	41608.9	5.25	Nuclear and Mitochondrial	3
26	Solyc04g051540	SlWRKY13	4	4196	235	27138.4	8.74	Nuclear and Mitochondrial	3
27	Solyc04g051690	SlWRKY51	4	3173	175	19955.1	7.05	Nuclear and Mitochondrial	3
28	Solyc04g056360	SlWRKY36	4	1972	402	45943	5.99	Nuclear and Mitochondrial	3
29	Solyc04g072070	SlWRKY55	4	2784	229	26462.8	6.79	Nuclear and Mitochondrial	3
30	Solyc04g078550	SlWRKY7	4	1826	352	38485.4	9.63	Nuclear and Mitochondrial	3
31	Solyc05g007110	SlWRKY76	5	3547	393	44413.7	8.89	Nuclear and Mitochondrial	4
32	Solyc05g012500	SlWRKY57	5	3383	328	35425.6	5.26	Nuclear and Mitochondrial	3
33	Solyc05g012770	SlWRKY4	5	5702	509	55396	7.65	Nuclear and Mitochondrial	4
34	Solyc05g014040	SlWRKY70	5	1208	291	32485.1	9.41	Nuclear and Mitochondrial	2
35	Solyc05g015850	SlWRKY75	5	2702	173	19878.5	9.32	Nuclear and Mitochondrial	2
36	Solyc05g045710	SlWRKY65	5	1189	239	26992.8	9	Nuclear and Mitochondrial	3
37	Solyc05g045800	SlWRKY67	5	1117	254	28485.2	9.29	Nuclear and Mitochondrial	3
38	Solyc05g045880	SlWRKY66	5	1189	322	36329	8.74	Nuclear and Mitochondrial	3
39	Solyc05g050040	SlWRKY62	5	1122	279	31441.6	9.37	Nuclear and Mitochondrial	3
40	Solyc05g050050	SlWRKY63	5	1189	323	36751.3	9.26	Nuclear and Mitochondrial	3
41	Solyc05g050060	SlWRKY64	5	1194	323	36764.6	9.23	Nuclear and Mitochondrial	3
42	Solyc05g050300	SlWRKY60	5	679	196	22572.9	6.06	Nuclear and Mitochondrial	2
43	Solyc05g050330	SlWRKY59	5	1729	245	27538.3	6.02	Nuclear and Mitochondrial	3
44	Solyc05g050340	SlWRKY58	5	2187	328	36725	5.79	Nuclear and Mitochondrial	2
45	Solyc05g053380	SlWRKY48	5	2622	296	33384.2	7.64	Nuclear and Mitochondrial	3
46	Solyc05g055750	SlWRKY34	5	3416	460	51645.4	8.77	Nuclear and Mitochondrial	4
47	Solyc06g008610	SlWRKY21	6	2390	349	39052.1	9.64	Nuclear and Mitochondrial	3
48	Solyc06g048870	SlWRKY19	6	3101	244	26854.2	6.15	Nuclear and Mitochondrial	4
49	Solyc06g066370	SlWRKY31	6	2992	536	59624.9	6.87	Nuclear and Mitochondrial	5
50	Solyc06g068460	SlWRKY40	6	1975	361	39744.3	8.37	Nuclear and Mitochondrial	4
51	Solyc06g070990	SlWRKY74	6	4413	650	71657.1	6.07	Nuclear and Mitochondrial	6
52	Solyc07g005650	SlWRKY32	7	6185	514	56293.5	6.41	Nuclear and Mitochondrial	5
53	Solyc07g047960	SlWRKY1	7	4075	414	45204.8	7.23	Nuclear and Mitochondrial	4
54	Solyc07g051840	SlWRKY17	7	3295	632	68830	6.31	Nuclear and Mitochondrial	5
55	Solyc07g055280	SlWRKY78	7	3624	276	29895.8	5.48	Nuclear and Mitochondrial	3
56	Solyc07g056280	SlWRKY30	7	2663	323	36645	6	Nuclear and Mitochondrial	3
57	Solyc07g065260	SlWRKY18	7	5112	597	65076.2	6.71	Nuclear and Mitochondrial	6
58	Solyc07g066220	SlWRKY2	7	5478	740	79854.6	6.04	Nuclear and Mitochondrial	5
59	Solyc08g006320	SlWRKY11	8	1468	329	35713.5	9.67	Nuclear and Mitochondrial	3
60	Solyc08g008280	SlWRKY53	8	1949	361	40708.5	5.51	Nuclear and Mitochondrial	3
61	Solyc08g062490	SlWRKY50	8	1721	182	20616.6	5.72	Nuclear and Mitochondrial	3
62	Solyc08g067340	SlWRKY46	8	2303	254	28830.6	8.74	Nuclear and Mitochondrial	4
63	Solyc08g067360	SlWRKY45	8	2075	259	29349.7	5.6	Nuclear and Mitochondrial	4
64	Solyc08g081610	SlWRKY29	8	5575	304	34690.6	5.49	Nuclear and Mitochondrial	3
65	Solyc08g081630	SlWRKY56	8	2105	232	26406.9	8.97	Nuclear and Mitochondrial	2
66	Solyc08g082110	SlWRKY54	8	2008	340	38573.7	5.41	Nuclear and Mitochondrial	3
67	Solyc09g010960	SlWRKY49	9	1715	291	32373.9	5.27	Nuclear and Mitochondrial	3
68	Solyc09g014990	SlWRKY33	9	2889	530	58673.9	7.66	Nuclear and Mitochondrial	5
69	Solyc09g015770	SlWRKY81	9	1933	292	33249.6	5.51	Nuclear and Mitochondrial	3
70	Solyc09g066010	SlWRKY24	9	2052	332	37304.4	9.66	Nuclear and Mitochondrial	3
71	Solyc10g005680	SlWRKY15	10	3339	704	76125.8	5.18	Nuclear and Mitochondrial	5
72	Solyc10g007970	SlWRKY77	10	2842	256	28597.3	7.07	Nuclear and Mitochondrial	3
73	Solyc10g009550	SlWRKY42	10	2076	291	33654.7	5.45	Nuclear and Mitochondrial	3
74	Solyc10g011910	SlWRKY25	10	1942	312	34778.3	5.09	Nuclear and Mitochondrial	3
75	Solyc10g084380	SlWRKY44	10	2606	423	46986.7	9.49	Nuclear and Mitochondrial	5
76	Solyc12g006170	SlWRKY14	12	2530	416	46185.7	7.33	Nuclear and Mitochondrial	4
77	Solyc12g011200	SlWRKY28	12	2182	336	37800.5	5.87	Nuclear and Mitochondrial	3
78	Solyc12g014610	SlWRKY20	12	6011	612	65943.8	6.23	Nuclear and Mitochondrial	6
79	Solyc12g042590	SlWRKY43	12	1435	217	24662.8	9.45	Nuclear and Mitochondrial	4
80	Solyc12g056750	SlWRKY61	12	2604	189	22455	8.78	Nuclear and Mitochondrial	3
81	Solyc12g096350	SlWRKY10	12	1367	339	36940.4	9.75	Nuclear and Mitochondrial	3

## Sheet: SlbHLH
S.No	Accession ID	Gene Symbol	Chromosome No	Nucleotide length (bp)	Predicted protein length (aa)	Predicted molecular weight (Da)	Predicted pI	Sub-Cellular Location	Exon Number
1	Solyc00g050430	SlbHLH073	Not Identified	2330	344	38441.3	4.7	Nuclear	4
2	Solyc01g010130	SlbHLH001	1	3215	538	58944.8	6.62	Nuclear	8
3	Solyc01g014910		1	2573	316	35377.4	6.32	Nuclear	3
4	Solyc01g014960		1	2609	250	27457.6	5.83	Nuclear	3
5	Solyc01g020170	SlbHLH074	1	1956	305	34387.9	7.11	Nuclear	3
6	Solyc01g057300	SlbHLH002	1	2725	308	34544.4	7.69	Nuclear	3
7	Solyc01g067340	SlbHLH075	1	782	219	24882.6	7.04	Nuclear	2
8	Solyc01g080050		1	1785	196	21871.6	8.96	Nuclear	3
9	Solyc01g081090	SlbHLH003	1	2069	393	44489	5.97	Nuclear	3
10	Solyc01g081100	SlbHLH004	1	1593	474	53190	5.35	Nuclear	3
11	Solyc01g086870	SlbHLH076	1	2327	408	45028	5.59	Nuclear	6
12	Solyc01g090790	SlbHLH005	1	4676	465	50614.6	6.6	Nuclear	6
13	Solyc01g096050		1	2277	606	67261.9	6.83	Chloroplast, Mitochondrial and Nulcear	1
14	Solyc01g096370		1	1880	451	49496.8	5.44	Chloroplast, Mitochondrial and Nulcear	2
15	Solyc01g098720		1	1767	329	37495.8	5.21	Chloroplast, Mitochondrial and Nulcear	3
16	Solyc01g102300	SlbHLH006	1	4581	716	76332	7.01	Nuclear	7
17	Solyc01g106460	SlbHLH007	1	1757	244	27055.1	7.63	Nuclear	3
18	Solyc01g107140		1	1370	331	36664.7	5.6	Nuclear	4
19	Solyc01g107950	SlbHLH008	1	2802	306	33951.5	6.52	Nuclear	3
20	Solyc01g107960	SlbHLH009	1	2235	300	33366.7	7.68	Nuclear	3
21	Solyc01g107970	SlbHLH077	1	1969	305	34423.1	8.12	Nuclear	3
22	Solyc01g109700	SlbHLH010	1	3162	435	48626.4	5.99	Nuclear	7
23	Solyc01g111130	SlbHLH011	1	3944	334	37201.4	6.27	Nuclear	5
24	Solyc02g062690	SlbHLH012	2	1560	306	34225.7	6.33	Nuclear	4
25	Solyc02g063430	SlbHLH078	2	2395	322	36218.2	5.44	Nuclear	4
26	Solyc02g067380		2	1581	95	10554.9	9.03	Nuclear	2
27	Solyc02g070880		2	741	247	27928.1	5.38	Nuclear	1
28	Solyc02g076920	SlbHLH013	2	2434	241	26638.4	8.95	Nuclear	2
29	Solyc02g078130	SlbHLH079	2	1611	197	21998.9	7.84	Nuclear	3
30	Solyc02g079760		2	2661	441	48776.8	5.83	Nuclear	7
31	Solyc02g079810	SlbHLH080	2	1002	210	23722	5.24	Nuclear	4
32	Solyc02g079970	SlbHLH014	2	3014	231	25778.3	5.82	Nuclear	5
33	Solyc02g084880		2	3609	352	39733.1	5.92	Nuclear	7
34	Solyc02g087860		2	1733	93	10362.7	9.61	Nuclear	2
35	Solyc02g090950		2	669	223	24768.4	9.2	Nuclear	1
36	Solyc02g091440		2	1699	318	35138	6.12	Nuclear	5
37	Solyc02g091690	SlbHLH081	2	1622	330	37696.6	5.64	Nuclear	4
38	Solyc02g091800		2	1512	348	39537.8	7.63	Nuclear	3
39	Solyc02g091810	SlbHLH015	2	3741	319	35734.3	6.41	Nuclear	3
40	Solyc02g091820	SlbHLH016	2	1643	327	36542	5.62	Nuclear	3
41	Solyc02g093280	SlbHLH017	2	2338	379	41871.5	5.04	Nuclear	7
42	Solyc03g005350	SlbHLH018	3	5412	297	32417.6	5.11	Nuclear	7
43	Solyc03g006910	SlbHLH019	3	1868	248	28034.1	8.52	Nuclear	3
44	Solyc03g007410		3	2491	335	36036.9	5.83	Nuclear	3
45	Solyc03g031450		3	3146	339	38826	5.1	Nuclear	7
46	Solyc03g034000	SlbHLH020	3	2716	267	30575.7	8.14	Nuclear	4
47	Solyc03g044460		3	441	147	16758.5	9.64	Nuclear	1
48	Solyc03g095980	SlbHLH021	3	764	210	23867.1	6.45	Nuclear	2
49	Solyc03g097820	SlbHLH022	3	2150	331	36641	6.08	Nuclear	7
50	Solyc03g113560		3	2346	103	11444.1	5.56	Nuclear	4
51	Solyc03g114230	SlbHLH082	3	834	181	20791.2	9.06	Nuclear	3
52	Solyc03g114720	SlbHLH023	3	6099	557	60848.4	8.26	Nuclear	11
53	Solyc03g115540	SlbHLH024	3	2236	440	48315	6.6	Nuclear	6
54	Solyc03g118310	SlbHLH083	3	2546	529	56929.1	5.83	Nuclear	4
55	Solyc03g119390	SlbHLH026	3	1632	271	30727.5	5.7	Nuclear	6
56	Solyc03g120530		3	4247	293	32236.5	6.61	Nuclear	7
57	Solyc03g121240		3	1143	381	42288.3	5.25	Nuclear	1
58	Solyc04g005130	SlbHLH027	4	3730	228	25026.8	6.45	Nuclear	6
59	Solyc04g005220		4	2319	420	45911.5	5.18	Nuclear	8
60	Solyc04g005280	SlbHLH028	4	6817	316	35503.8	8.52	Nuclear	7
61	Solyc04g005660		4	1284	96	10639.9	6.57	Nuclear	2
62	Solyc04g006990	SlbHLH029	4	2666	212	24168.1	6.97	Nuclear	2
63	Solyc04g007300	SlbHLH030	4	2838	297	32924.5	5.98	Nuclear	6
64	Solyc04g007430	SlbHLH031	4	3498	185	20674	9.48	Nuclear	5
65	Solyc04g014360	SlbHLH032	4	2350	272	30446.4	5.91	Nuclear	2
66	Solyc04g074810		4	3593	356	39738.4	6.24	Nuclear	3
67	Solyc04g076240	SlbHLH033	4	1317	206	22782.3	9.87	Nuclear	2
68	Solyc04g077480	SlbHLH034	4	3777	383	41736.5	6.33	Nuclear	7
69	Solyc04g077960		4	1441	356	40020.3	5.2	Nuclear	4
70	Solyc04g078690	SlbHLH035	4	4810	315	34108.6	5.33	Nuclear	6
71	Solyc04g078790		4	1313	247	27422.2	8.58	Nuclear	2
72	Solyc04g080710		4	4567	406	44131.8	8.43	Nuclear	7
73	Solyc05g005300	SlbHLH084	5	2498	483	54013.3	5.84	Nuclear	8
74	Solyc05g006650	SlbHLH036	5	5121	273	29727.9	6.01	Nuclear	6
75	Solyc05g007210		5	1655	87	9800.08	9.09	Nuclear	2
76	Solyc05g009220		5	9339	791	90245	6.26	Cytoplasmic	23
77	Solyc05g009640	SlbHLH037	5	2385	235	26587.5	7.81	Cytoplasmic	3
78	Solyc05g009880	SlbHLH038	5	3600	301	33725	6.22	Cytoplasmic	2
79	Solyc05g010610	SlbHLH039	5	3360	518	56099.4	5.34	Cytoplasmic	8
80	Solyc05g011810	SlbHLH040	5	4109	326	36162.7	5.77	Cytoplasmic	7
81	Solyc05g014590		5	2479	232	26551.2	5.68	Cytoplasmic	5
82	Solyc05g050560		5	1740	580	64271	7.59	Cytoplasmic	1
83	Solyc05g053660		5	2343	384	43409.7	5.15	Cytoplasmic	3
84	Solyc06g008030	SlbHLH041	6	4558	513	56181.2	5.59	Cytoplasmic	7
85	Solyc06g035490	SlbHLH042	6	1641	266	30309	6.51	Cytoplasmic	3
86	Solyc06g050840	SlbHLH135	6	1597	160	17852.1	5.01	Cytoplasmic	4
87	Solyc06g051260	SlbHLH043	6	1378	226	25553.3	8.99	Cytoplasmic	2
88	Solyc06g051550		6	1914	305	34403.8	4.98	Cytoplasmic	4
89	Solyc06g062460	SlbHLH136	6	2148	392	43275.2	5.86	Cytoplasmic	2
90	Solyc06g064580	SlbHLH044	6	2358	305	34448.8	5.54	Cytoplasmic	3
91	Solyc06g064590	SlbHLH045	6	4295	282	31808.6	4.9	Cytoplasmic	3
92	Solyc06g065040	SlbHLH086	6	4706	255	27880.1	6.33	Cytoplasmic	5
93	Solyc06g068870	SlbHLH087	6	5440	532	58337.1	5.38	Cytoplasmic	4
94	Solyc06g069370	SlbHLH046	6	4807	550	60431.8	7.71	Cytoplasmic	10
95	Solyc06g069600	SlbHLH047	6	2094	415	46583.5	9.07	Cytoplasmic	6
96	Solyc06g070910		6	2472	93	10443.6	7.96	Cytoplasmic	2
97	Solyc06g072520	SlbHLH048	6	2715	290	32474.4	6.87	Cytoplasmic	7
98	Solyc06g083170	SlbHLH049	6	2722	465	51160.4	7.58	Cytoplasmic	7
99	Solyc06g083980	SlbHLH138	6	1434	478	52944.9	6.59	Cytoplasmic	1
100	Solyc07g005400	SlbHLH050	7	4444	441	45915.5	6.23	Cytoplasmic	7
101	Solyc07g018010	SlbHLH139	7	3543	254	28701.9	4.91	Cytoplasmic	5
102	Solyc07g039570	SlbHLH051	7	4835	511	57654.3	5.87	Cytoplasmic	7
103	Solyc07g043580	SlbHLH052	7	2955	496	54712.9	6.62	Cytoplasmic	6
104	Solyc07g052670	SlbHLH053	7	4579	245	27351.9	5.65	Cytoplasmic	5
105	Solyc07g052930	SlbHLH141	7	1903	436	49345.3	6.39	Cytoplasmic	3
106	Solyc07g053290	SlbHLH054	7	2200	256	27687.4	8.38	Cytoplasmic	2
107	Solyc07g062200	SlbHLH088	7	3304	260	29734.5	9.1	Cytoplasmic	3
108	Solyc07g063830	SlbHLH142	7	3782	480	52230	6.14	Cytoplasmic	7
109	Solyc07g064040	SlbHLH143	7	3606	234	25879.3	7.67	Cytoplasmic	5
110	Solyc08g005050		8	2198	465	51491.7	6.38	Cytoplasmic	3
111	Solyc08g008600	SlbHLH055	8	3190	453	51296	6.47	Cytoplasmic	2
112	Solyc08g062780	SlbHLH089	8	3473	597	67677.8	5.62	Cytoplasmic	8
113	Solyc08g075090	SlbHLH144	8	4994	555	64038.7	9.16	Cytoplasmic	9
114	Solyc08g075110	SlbHLH145	8	985	285	32720.1	4.98	Cytoplasmic	2
115	Solyc08g076820	SlbHLH146	8	3017	329	36759.4	5.96	Cytoplasmic	3
116	Solyc08g076930		8	2070	690	75041.1	5.51	Cytoplasmic	1
117	Solyc08g081140	SlbHLH090	8	4865	627	70053.8	5.49	Cytoplasmic	7
118	Solyc08g083170	SlbHLH056	8	1164	388	43820	7.74	Cytoplasmic	1
119	Solyc09g005070	SlbHLH148	9	447	149	17432.8	5.93	Cytoplasmic	1
120	Solyc09g018130	SlbHLH091	9	1615	188	21143.9	6.98	Cytoplasmic	2
121	Solyc09g018150	SlbHLH149	9	2598	321	35704.4	9.1	Cytoplasmic	3
122	Solyc09g057710	SlbHLH057	9	2386	475	52192.3	7.14	Cytoplasmic	8
123	Solyc09g063010	SlbHLH058	9	10100	558	60261.6	5.99	Cytoplasmic	7
124	Solyc09g064920		9	5330	283	31387	5.18	Cytoplasmic	7
125	Solyc09g065100	SlbHLH150	9	7455	681	75007.4	5.07	Cytoplasmic	8
126	Solyc09g065820	SlbHLH059	9	4549	303	32064.1	5.73	Cytoplasmic	6
127	Solyc09g074810		9	2290	156	17496.2	8.83	Cytoplasmic	3
128	Solyc09g083220	SlbHLH060	9	4050	305	32906.1	5.56	Cytoplasmic	7
129	Solyc09g083360		9	2446	234	27132.9	8.88	Cytoplasmic	3
130	Solyc09g089870	SlbHLH061	9	4762	227	26094.4	5.02	Cytoplasmic	5
131	Solyc09g091760	SlbHLH151	9	1499	248	28307.4	6.55	Cytoplasmic	3
132	Solyc09g097870	SlbHLH062	9	2332	432	48332.6	6.15	Cytoplasmic	8
133	Solyc09g098110	SlbHLH092	9	7828	358	37935.8	8.26	Cytoplasmic	6
134	Solyc10g006510	SlbHLH152	10	3900	232	25762.4	6.76	Cytoplasmic	5
135	Solyc10g006640	SlbHLH153	10	3675	387	42436.6	6.05	Cytoplasmic	7
136	Solyc10g008250		10	1414	234	26446.1	8.19	Cytoplasmic	3
137	Solyc10g008260	SlbHLH093	10	1190	227	26345.5	8.66	Cytoplasmic	3
138	Solyc10g008270	SlbHLH094	10	1617	236	26917.9	7.18	Cytoplasmic	3
139	Solyc10g009270	SlbHLH154	10	2367	394	45112	5.85	Cytoplasmic	3
140	Solyc10g009290	SlbHLH155	10	1356	452	50463.8	5.98	Cytoplasmic	1
141	Solyc10g018510	SlbHLH063	10	4881	392	43366.8	5.48	Cytoplasmic	5
142	Solyc10g049720	SlbHLH156	10	1794	299	33696.8	5.81	Cytoplasmic	5
143	Solyc10g049780	SlbHLH157	10	1321	273	30383.1	5.16	Cytoplasmic	5
144	Solyc10g078380	SlbHLH064	10	1966	262	29873.4	6.46	Cytoplasmic	2
145	Solyc10g079050	SlbHLH095	10	2490	381	41705.5	8.5	Cytoplasmic	5
146	Solyc10g079070	SlbHLH065	10	4744	362	39760.5	5.93	Cytoplasmic	7
147	Solyc10g079650	SlbHLH066	10	2040	251	28628.4	6.4	Cytoplasmic	3
148	Solyc10g079660	SlbHLH067	10	5443	698	78715.5	5.49	Cytoplasmic	12
149	Solyc10g079680	SlbHLH068	10	2001	194	22099.7	9.77	Cytoplasmic	3
150	Solyc11g005780	SlbHLH158	11	852	284	32646.3	5.69	Cytoplasmic	1
151	Solyc11g010340	SlbHLH069	11	2214	299	34260.3	6.27	Cytoplasmic	3
152	Solyc11g056650	SlbHLH096	11	2538	442	48737.1	6.54	Cytoplasmic	6
153	Solyc12g010170	SlbHLH070	12	7313	388	40051.2	6.09	Cytoplasmic	7
154	Solyc12g036430		12	2466	165	18842.1	5.98	Cytoplasmic	2
155	Solyc12g036470		12	2238	273	31341.3	8.24	Cytoplasmic	6
156	Solyc12g042010		12	384	128	14792.3	11.32	Cytoplasmic	1
157	Solyc12g087850		12	2242	163	18383.1	7.72	Cytoplasmic	4
158	Solyc12g088130		12	1786	337	38254.2	5.12	Cytoplasmic	4
159	Solyc12g088790	SlbHLH159	12	1156	122	14000.4	10.23	Cytoplasmic	2
160	Solyc12g098620	SlbHLH072	12	2604	405	45620.3	6.09	Cytoplasmic	8
161	Solyc12g100140		12	2722	451	49418.1	5.29	Cytoplasmic	6
